# Supplementary material for: Establishing Healthy Eating ‘Habits’: A Pilot Randomised Controlled Trial of a Habit-Based Dietary Intervention following Oral Rehabilitation for Older Adults
Source: Nutrients. 2023 Feb 1;15(3):731. doi: 10.3390/nu15030731 (PMC9919723; doi:10.3390/nu15030731)
Supplement: Supplementary file 1 [file nutrients-15-00731-s001.zip]

Archive with 1 entries (1 files):
- nutrients-2141813-supplementary.pdf
